# Supplementary material for: Biofabrication of Functional Pullulan by Aureobasidium pullulans under the Effect of Varying Mineral Salts and Sugar Stress Conditions
Source: Molecules. 2023 Mar 8;28(6):2478. doi: 10.3390/molecules28062478 (PMC10056076; doi:10.3390/molecules28062478)
Supplement: Supplementary file 1 [file molecules-28-02478-s001.zip]

Archive with 1 entries (1 files):
- molecules-1951545-supplementary.pdf
